# Supplementary material for: The Enhanced Recovery After Surgery Pathway Is Safe, Feasible and Cost-Effective in Delayed Graft Function After Kidney Transplant
Source: J Clin Med. 2025 Mar 31;14(7):2387. doi: 10.3390/jcm14072387 (PMC11990043; doi:10.3390/jcm14072387)
Supplement: Supplementary file 1 [file jcm-14-02387-s001.zip]

Archive with 1 entries (1 files):
- jcm-3488613-supplementary.pdf
